# Supplementary material for: The Influences of Rainfall Intensity and Timing on the Assemblage of Dung Beetles and the Rate of Dung Removal in an Alpine Meadow
Source: Biology (Basel). 2023 Dec 6;12(12):1496. doi: 10.3390/biology12121496 (PMC10741044; doi:10.3390/biology12121496)
Supplement: Supplementary file 1 [file biology-12-01496-s001.zip]

Archive with 1 entries (1 files):
- biology-2621402-supplementary.pdf
